# Supplementary material for: Intermittent Surface Oxygenation Results in Similar Mitochondrial Protection and Maintenance of Aerobic Metabolism as Compared to Continuous Oxygenation during Hypothermic Machine Kidney Machine Perfusion
Source: J Clin Med. 2023 May 29;12(11):3731. doi: 10.3390/jcm12113731 (PMC10253557; doi:10.3390/jcm12113731)
Supplement: Supplementary file 1 [file jcm-12-03731-s001.zip]

Archive with 1 entries (1 files):
- jcm-2343316-supplementary.pdf
